# Supplementary material for: Methods for producing an easily assembled zinc-air battery
Source: MethodsX. 2020 Jun 21;7:100973. doi: 10.1016/j.mex.2020.100973 (PMC7330063; doi:10.1016/j.mex.2020.100973)
Supplement: Supplementary file 1 [file mmc1.zip]

Archive with 1 entries (1 files):
- SI.rar
